# Supplementary material for: Carbamazepine and Diclofenac Removal Double Treatment: Oxidation and Adsorption
Source: Int J Environ Res Public Health. 2021 Jul 4;18(13):7163. doi: 10.3390/ijerph18137163 (PMC8296929; doi:10.3390/ijerph18137163)
Supplement: Supplementary file 1 [file ijerph-18-07163-s001.zip]

Archive with 1 entries (1 files):
- ijerph-1251683-supplementary.pdf
